# Supplementary material for: PCP-ML: Protein characterization package for machine learning
Source: BMC Res Notes. 2014 Nov 18;7:810. doi: 10.1186/1756-0500-7-810 (PMC4246511; doi:10.1186/1756-0500-7-810)
Supplement: Supplementary file 1 — Additional file 1: A stand-alone webpage with an example use of PCP-ML. (ZIP 5 KB) [file 13104_2014_3335_MOESM1_ESM.zip]

Archive with 1 entries (1 files):
- index.html
